# Supplementary material for: Effect of Perioperative Ketamine and Esketamine on Postoperative Fatigue: A Systematic Review and Meta-Analysis of Randomized Controlled Trials
Source: Medicina (Kaunas). 2026 Jun 14;62(6):1156. doi: 10.3390/medicina62061156 (PMC13303731; doi:10.3390/medicina62061156)
Supplement: Supplementary file 1 [file medicina-62-01156-s001.zip]

Archive with 2 entries (2 files):
- medicina-4324308-figures.pdf
- medicina-4324308-Table S1.pdf
